# Supplementary material for: Study on the Cellular Anti-Inflammatory Effect of Torularhodin Produced by Sporidiobolus pararoseus ZQHL Isolated from Vinegar Fungus
Source: Molecules. 2023 Feb 2;28(3):1436. doi: 10.3390/molecules28031436 (PMC9920945; doi:10.3390/molecules28031436)
Supplement: Supplementary file 1 [file molecules-28-01436-s001.zip]

Archive with 1 entries (1 files):
- molecules-2177758-supplementary.pdf
